# Supplementary material for: Mutant THAP11 causes cerebellar neurodegeneration and triggers TREM2-mediated microglial activation in mice
Source: J Clin Invest. 2025 Jun 3;135(14):e178349. doi: 10.1172/JCI178349 (PMC12259261; doi:10.1172/JCI178349)
Supplement: Supporting data values [file jci-135-178349-s183.xlsx]

## Sheet: Figure 1D
THAP11/vinculin
Ctx	Str	Hip	Cer	B.S.
0.565075	0.47865	0.527084	1.82207	0.48881
0.472684	0.453284	0.35535	1.60713	0.325808
1.16296	0.905568	0.595507	1.84262	0.292299
0.245111	0.335215	0.401188	2.07015	0.555208

## Sheet: Figure 1G
Striatum
THAP11/vinculin
P1	P7	P14	2M	3M	4M
0.706647	0.65748	0.27986	0.198712	0.234695	0.247109
1.32887	0.422337	0.212858	0.146482	0.127551	0.121221
1.27861	0.178537	0.0908083	0.0537132	0.0433388	0.0522283
Cerebellum
THAP11/vinculin
P1	P7	P14	2M	3M	4M
1.11547	1.03382	0.632466	0.272951	0.118146	0.119573
1.33602	0.740666	0.604047	0.141144	0.18348	0.158623
1.32698	0.777617	0.5244	0.394329	0.389851	0.220926

## Sheet: Figure  2C
Striatum
THAP11/Vinculin
WT	Ctrl-gRNA	Thap11-gRNA
1.36911	0.66097	0.04219
1.37264	0.97135	0.0980483
1.30262	1.25797	0.0867878
1.27639	0.813751	0.290696
NeuN/Vinculin
WT	Ctrl-gRNA	Thap11-gRNA
1.4487	0.793082	0.822993
1.32995	0.951788	0.81299
1.39302	1.27746	1.08016
1.4421	1.11173	0.89964
Cerebellum
THAP11/Vinculin
WT	Ctrl-gRNA	Thap11-gRNA
1.21071	1.42257	0.563052
1.42507	1.06622	0.654319
1.42699	1.2558	0.799733
1.43935	1.22506	0.593266
NeuN/Vinculin
WT	Ctrl-gRNA	Thap11-gRNA
1.32945	1.29519	1.03765
1.12389	1.048	0.710077
1.10686	1.27711	1.09371
1.10238	1.06566	0.937033

## Sheet: Figure  2E
THAP11 staining intensity
Striatum
Ctrl-gRNA	Thap11-gRNA
0.564564	0.316425
0.947097	0.448705
0.52743	0.356646
0.858053	0.35571
0.571819	0.160095
0.650582	0.162388
1.23826	0.11279
1.28759	0.0698843
1.0058	0.239061
1.04984	0.145686
0.982616	0.175285
0.858053	0.216406
THAP11 staining intensity
Cerebellum
Ctrl-gRNA	Thap11-gRNA
0.755295	0.153103
0.611117	0.0562428
1.15653	0.0843528
0.638209	0.129462
1.02385	0.167454
0.969502	0.335012
0.64455	0.122664
0.890302	0.509668
0.883754	0.665127
1.50296	0.488127
0.674639	0.550972
0.75392	0.344147

## Sheet: Figure 2G 
NeuN staining intensity
Striatum
Ctrl-gRNA	Thap11-gRNA
0.964675	0.8842
1.00822	1.01852
0.97295	0.9397
1.12423	1.05593
1.01883	1.00212
0.8377	0.821175
1.15688	1.18165
0.977075	1.18718
0.933175	1.19093
0.7656	1.21338
0.9359	1.2819
1.14595	0.9787
NeuN staining intensity
Cerebellum
Ctrl-gRNA	Thap11-gRNA
1.26382	0.86612
1.11044	0.92454
1.2728	1.1897
1.29996	1.26874
1.11322	0.897
1.184	0.6082
0.77342	0.62878
0.89612	0.61024
0.92068	0.72172
0.89284	1.2112
1.02332	1.3013
1.03346	0.91738

## Sheet: Figure 3C 
Exogenous/Endogenous THAP11
Striatum	THAP11-29Q	THAP11-47Q
	1.56236	1.19882
	1.96458	1.43961
	3.15755	4.44771
	5.81403	5.71117
	3.8564	3.82312
	1.42377	2.29341
Cerebellum	THAP11-29Q	THAP11-47Q
	1.15669	1.07348
	0.821594	0.589137
	0.405475	0.247695
	1.3067	1.20398
	1.0136	0.921947
	0.501656	0.967677

## Sheet: Figure 4B
Striatum
NeuN/Vinculin
WT	THAP11-29Q	THAP11-47Q
1.06113	1.16944	0.942153
1.09598	1.2586	1.01625
1.13589	1.05676	1.15261
1.36085	1.21669	1.07315
1.42642	1.16765	1.04979
1.26696	1.11217	1.16421
PSD95/Vinculin
WT	THAP11-29Q	THAP11-47Q
1.38884	1.16018	1.34121
0.862827	1.45119	1.11747
1.28475	1.36548	1.38087
1.34404	1.24894	1.21774
1.11989	1.23885	0.620116
1.24985	1.48788	0.763855
Cerebellum
NeuN/Vinculin
WT	THAP11-29Q	THAP11-47Q
0.891958	1.2836	1.03116
1.11328	1.27366	0.90265
1.16341	1.29344	0.798529
1.42322	1.38481	0.532756
1.30834	1.2948	0.803532
1.09561	1.12929	0.951361
PSD95/Vinculin
WT	THAP11-29Q	THAP11-47Q
1.46978	1.2269	0.877797
1.25641	1.0905	0.852807
1.27162	1.29174	0.86964
0.857963	1.12306	1.08917
1.42239	1.13056	0.684609
1.30963	1.33485	0.699688

## Sheet: Figure  4D
Cerebellum
PKCγ/Vinculin
WT	THAP11-29Q	THAP11-47Q
1.17018	1.34104	0.891561
1.16798	1.34644	0.614509
1.24717	1.32325	0.979435
1.29871	0.976531	0.849722
1.0297	1.13331	0.868403
0.918903	0.9055	0.854793
Calbindin/Vinculin
WT	THAP11-29Q	THAP11-47Q
1.10786	1.36101	0.84262
1.24069	1.05733	0.798137
1.17644	1.31728	0.871496
1.1458	1.14506	1.05078
1.1695	1.38071	1.07247
1.03686	1.26469	1.11552

## Sheet: Figure 5B
Body weight(g)
0DAY
Uninjected	THAP11-29Q	THAP11-47Q
29	30.5	27.6
28.7	28.3	28.6
28.6	29.2	28.5
29	31.4	29
30	28.8	28.1
29	30	29.3
	28	29
Body weight
30DAY
Uninjected	THAP11-29Q	THAP11-47Q
35.1	33.2	31.8
32.6	31.9	32.8
32.2	31.5	33.3
32.4	34.2	32.2
34.4	31.4	31.2
32.5	33.6	33.1
	30.5	34.1
60DAY
Uninjected	THAP11-29Q	THAP11-47Q
36	34.2	34.3
32.4	33.3	34.6
32.7	34	32.5
32.3	37.2	32
34.9	32.2	33.5
33.1	35.3	35.9
	31	35.4
90DAY
Uninjected	THAP11-29Q	THAP11-47Q
38.4	35.7	39
34.8	34.6	35.3
34.8	34.8	33
34.5	40.7	33.7
36.2	35.5	35.5
34.2	37.5	39.2
		36.3

## Sheet: Figure 5C 
Rotarod(s)
0DAY
Uninjected	THAP11-29Q	THAP11-47Q
76	114	300
300	108	99
300	300	300
300	300	300
257	300	137
300	275	300
	300	300
Rotarod
30DAY
Uninjected	THAP11-29Q	THAP11-47Q
159.667	292.667	103
298.667	203.667	84
186	300	176.333
247.667	220.333	116.667
205.333	209.333	157.333
300	198	163.333
	192.333	147.333
60DAY
Uninjected	THAP11-29Q	THAP11-47Q
202.5	300	84
300	184.5	108
185	262	108
164	300	138
185	253	56.5
245.5	244.5	124.5
	198	119.5
90DAY
Uninjected	THAP11-29Q	THAP11-47Q
209.333	204.333	94.3333
300	157	77.6667
236	139.333	116.333
209.333	196	76.3333
194	235	94.6667
237	156.667	115.333
		114.333

[truncated: 30 more sheets: Figure 5D , Figure 5E , Figure 5H , Figure 5I, Figure 6F , Figure 7C, Figure 7G , Figure 8B , Figure 8F, Figure S1C  , Figure S1E, Figure S2B, Figure S2E, Figure S3C  , Figure S3F, Figure S4B   , Figure S4D, Figure S5B , Figure S5D , Figure S6C  …]
